# Supplementary material for: Tracing the Invasion and Expansion Characteristics of the Flatid Planthopper, Metcalfa pruinosa (Hemiptera: Flatidae), in Korea Using Mitochondrial DNA Sequences
Source: Insects. 2020 Dec 23;12(1):4. doi: 10.3390/insects12010004 (PMC7822484; doi:10.3390/insects12010004)
Supplement: Supplementary file 1 [file insects-12-00004-s001.zip]

Archive with 3 entries (2 files):
- supplementary-xml/
- supplementary-xml/All Sup. Tables 1-11.pdf
- supplementary-xml/supplementary figures.pdf
